# Supplementary material for: A Neural Coordination Strategy for Attachment and Detachment of a Climbing Robot Inspired by Gecko Locomotion
Source: Cyborg Bionic Syst. 2023 Feb 24;4:0008. doi: 10.34133/cbsystems.0008 (PMC10076062; doi:10.34133/cbsystems.0008)
Supplement: Supplementary Materials — The supplementary movies show the robot’s motion capacity. Movie S1. Plane 45-degree-slope-angle surface climbing with the NCS. Movie S2. Arc 45-degree-slope-angle surface climbing with the NCS. [file cbsystems.0008.f1.zip]

Archive with 2 entries (2 files):
- S1 plane surface climbing coordination.avi
- S2 arc surface climbing coordination.avi
